# Supplementary material for: Co-Expression Network Analysis of the Transcriptome Identified Hub Genes and Pathways Responding to Saline–Alkaline Stress in Sorghum bicolor L
Source: Int J Mol Sci. 2023 Nov 27;24(23):16831. doi: 10.3390/ijms242316831 (PMC10706439; doi:10.3390/ijms242316831)
Supplement: Supplementary file 1 [file ijms-24-16831-s001.zip]

Archive with 1 entries (1 files):
- ijms-2614774-supplementary.pdf
